# Supplementary material for: Derivation of Porcine Embryonic Stem-Like Cells from In Vitro-Produced Blastocyst-Stage Embryos
Source: Sci Rep. 2016 May 13;6:25838. doi: 10.1038/srep25838 (PMC4865852; doi:10.1038/srep25838)
Supplement: Supplementary Table S1 [file srep25838-s2.xls]

## Sheet: Sheet1
Supplementary Table 1. The Normalized Data of Microarray Analysis for Column Graph.
Gene Symbol	Gene Description	PEF1	PEF2	pES(P19)-1	pES(P19)-2	BL	ICM
KLF4	Kruppel-like factor 4	7.31069	7.44541	7.74912	8.02798	7.21393	7.6682
STAT3	signal transducer and activator of transcription 3 (acute-phase response factor)	7.54923	8.17957	6.48812	7.03093	5.39215	6.31915
SUZ12	suppressor of zeste 12 homolog	8.58674	8.44356	8.99619	9.14685	8.78718	9.05686
POU5F1/OCT4	POU class 5 homeobox 1	4.24383	4.41765	4.45407	4.63733	9.00433	9.28265
SOX2	SRY (sex determining region Y)-box 2	4.74147	4.95294	6.33836	6.30693	5.55154	6.08131
NANOG	Nanog homeobox // Nanog homeobox	4.94095	4.72464	4.6901	4.52096	5.05444	5.44873
LIN28A	lin-28 homolog A	4.02805	3.80092	4.31077	4.56205	7.21164	7.05832
KLF5	Kruppel-like factor 5 (intestinal)	7.37696	7.54189	9.30112	9.32736	10.3754	10.6575
SPARC	secreted protein, acidic, cysteine-rich (osteonectin)	11.2862	11.4201	10.3042	10.1824	5.56364	5.97832
TBX3	T-box 3	6.64769	6.49439	6.96212	7.19029	9.54444	10.0154
LEFTY2	left-right determination factor 2	5.38346	5.65994	5.85358	6.07156	5.75491	5.89495
NR6A1	nuclear receptor subfamily 6, group A, member 1	4.30169	4.46178	6.80103	6.93887	7.20213	6.83526
GNL3	guanine nucleotide binding protein-like 3 (nucleolar)	6.43035	6.33952	5.59316	5.69486	7.4222	7.64815
ACVR2B	activin A receptor, type IIB	4.52345	4.89479	5.59513	5.43142	5.82923	6.04206
PECAM1	platelet/endothelial cell adhesion molecule	4.75801	4.6125	4.37089	4.83958	4.79586	5.39018
SMAD2	SMAD family member 1	6.84092	6.94484	7.52064	7.41928	5.58483	6.52224
SMAD3	SMAD family member 2	8.58743	8.3919	8.187	8.11413	8.05574	7.34647
MYCN	v-myc myelocytomatosis viral related oncogene, neuroblastoma derived (avian)	4.88676	5.17506	6.52526	6.81139	6.76783	7.26115
PODXL	podocalyxin-like	4.70834	4.82078	9.21407	9.50392	5.92127	5.62762
UTF1	undifferentiated embryonic cell transcription factor 1	5.07143	5.49247	5.69339	5.80361	6.89663	6.8115
REX1/ZFP42	zinc finger protein 42	2.8084	3.01731	7.42164	7.1482	9.63851	9.94926
DPPA5/ECG1	developmental pluripotency associated 5	3.54612	3.59372	3.95942	4.15449	6.70515	6.58248
TERT	telomerase reverse transcriptase	4.50181	4.71744	5.13645	5.04128	5.27099	5.44044
ABCG2	ATP-binding cassette, sub-family G (WHITE), member 2	3.48608	5.15818	6.25073	6.05488	7.3724	7.82251
DMNT3B	DNA methyltransferase 3B	3.80553	4.2266	4.62803	4.57134	5.16015	5.25479
CER1	cerberus 1, cysteine knot superfamily	3.69494	3.94144	4.47699	4.3638	3.81832	3.84812
GABRB3	gamma-aminobutyric acid (GABA) A receptor, beta 3	2.63356	3.25748	3.6322	3.55422	5.09238	4.19298
GRB7	growth factor receptor-bound protein 7	4.41595	4.45225	5.12374	5.09575	6.26171	6.27157
CD9	CD9 molecule	6.47818	6.37054	7.42695	7.43957	9.75705	9.90655
ESRRB	estrogen-related receptor beta	4.89982	5.02988	5.48913	5.29089	6.80471	6.92346
