# Supplementary material for: Derivation of Porcine Embryonic Stem-Like Cells from In Vitro-Produced Blastocyst-Stage Embryos
Source: Sci Rep. 2016 May 13;6:25838. doi: 10.1038/srep25838 (PMC4865852; doi:10.1038/srep25838)
Supplement: Supplementary Table S2 [file srep25838-s3.xls]

## Sheet: Sheet1
	Supplementary Table 2. The Normalized Data of Microarray Analysis for Heatmap.
Pig_symbol	pESC(P19)-1	pESC(P19)-2	PEF1	PEF2	ICM	hES1	hES2	hES3	hES4	hES5	hES1	mES1	mES2	mES3	mES4	mES5	mES6
KIFAP3	6.02876	5.90238	7.6421	7.5327	6.51961	6.53518	6.55098	6.306	5.9121	5.69468	5.9121	7.44156	7.20317	6.95275	6.79946	6.73292	6.90436
SFRP2	5.35431	5.48643	9.98708	10.2579	5.51414	8.69843	8.65748	8.82817	9.03128	9.10357	9.10357	6.08333	5.8683	6.0973	6.32116	6.50253	7.44156
GHR	7.01414	6.92016	5.79508	5.69468	4.47692	4.37865	4.37865	4.39824	4.5089	4.34405	4.36511	5.44319	5.40264	5.48643	5.94591	5.59382	6.19416
ACADL	5.40264	5.37946	6.95275	6.88542	7.78569	4.77424	4.73128	4.77424	4.7607	4.7438	4.46066	5.96228	5.55237	5.8683	5.67289	5.67289	6.45325
TEC	7.20317	7.01414	5.9742	5.9121	7.58837	6.71424	6.306	6.12594	6.15414	6.23302	6.25	6.93774	7.34219	7.02733	6.96345	7.09722	6.96345
AQP3	6.33954	6.306	5.21774	5.17828	8.96996	5.96228	5.81584	6.01385	5.47725	5.81584	5.79508	6.66684	6.5994	6.73292	6.00216	6.45325	6.25
MYL1	4.25177	4.37865	6.306	6.53518	4.32983	4.28321	4.49171	4.25177	4.28321	4.31028	4.10134	5.43001	5.45819	5.54011	5.52486	5.51414	5.46414
ROBO1	6.7822	6.81718	9.67245	9.51513	6.63189	8.75247	8.88914	8.75247	9.18389	9.28902	9.28902	4.59006	4.47692	4.46066	4.68074	4.64876	4.66335
EDNRA	4.64876	4.43714	6.08333	6.02876	4.46066	5.79508	5.67289	5.41603	6.306	6.57849	6.213	5.52486	5.48643	5.57886	5.47725	5.6638	5.45819
F2R	6.66684	6.69129	5.35431	4.96973	7.25962	7.3596	7.31766	7.31766	7.55404	7.58837	7.5327	6.25	6.44062	6.213	8.07889	6.88542	8.26433
SGCB	5.01254	5.01254	8.47834	7.86716	5.14764	8.43752	8.26433	8.35492	8.11665	8.43752	8.23661	5.84728	5.83119	5.9121	5.84728	5.88421	5.94591
ACTA2	4.60725	4.56887	8.75247	8.47834	3.95923	6.74853	6.96345	6.92016	5.65059	5.59382	5.68476	7.13699	6.83382	7.13699	8.5363	7.78569	8.58775
AASS	4.53045	4.34405	6.45325	6.306	9.51513	11.2703	11.2703	11.2703	12.1714	12.1714	12.1714	8.75247	8.65748	8.47834	6.26867	6.15414	5.20134
MMP2	6.13796	5.71145	9.28902	9.67245	6.39509	6.4717	6.48755	6.53518	7.23469	7.06684	7.18414	7.39602	7.29704	7.29704	7.51066	7.86716	8.29233
PERP	8.07889	8.04856	6.42272	6.33954	9.10357	8.82817	9.10357	8.88914	8.26433	8.00271	8.07889	6.44062	6.11189	5.83119	6.81718	6.25	7.34219
PCDH7	6.15414	5.9742	7.73701	7.56882	5.71145	6.213	6.2847	6.19416	6.45325	6.26867	6.39509	5.9742	5.84728	5.92597	5.88421	6.0426	5.92597
ITGA2	6.92016	6.74853	4.7607	4.64876	6.57849	6.37012	6.40372	6.37012	7.00146	7.04895	7.27896	6.0973	6.23302	6.0426	5.72056	5.71145	5.72056
AGBL3	4.37865	4.59006	6.0973	5.88421	5.28075	4.73128	4.7607	4.84454	4.69794	4.80542	4.77424	4.1328	4.1328	4.1328	4.1328	4.10134	4.05598
FST	7.31766	7.27896	5.72056	5.72056	7.3596	8.23661	8.04856	8.23661	7.51066	7.29704	7.39602	6.2847	6.06109	6.306	8.04856	7.20317	8.19305
CPE	4.68074	4.55618	6.44062	6.63189	4.56887	6.57849	6.57849	6.45325	7.04895	7.27896	6.96345	5.83119	6.35551	6.02876	6.35551	6.37012	6.84538
SALL1	6.48755	6.71424	5.31523	5.23372	5.8683	8.40731	8.40731	8.47834	7.96405	7.78569	7.91817	8.32396	8.5363	8.69843	8.19305	8.96996	7.48336
TAGLN	6.9823	6.93774	10.6404	10.6404	5.90238	7.96405	8.19305	8.07889	7.06684	6.92016	6.84538	7.27896	7.16008	6.53518	9.18389	8.82817	10.2579
RUNX1T1	5.16546	5.23372	8.15614	8.15614	7.27896	6.73292	6.12594	6.61447	6.63189	6.83382	6.66684	4.86583	4.73128	4.68074	4.69794	4.69794	4.68074
SLC8A3	4.92755	4.46066	6.57849	6.38449	4.82528	4.99719	5.03148	5.24911	4.56887	4.69794	4.56887	6.51961	6.26867	6.32116	6.2847	6.32116	6.0973
FADS3	6.01385	6.0426	7.96405	7.96405	8.32396	7.91817	7.91817	7.91817	7.86716	7.6421	7.66251	5.94591	5.89444	6.06109	6.39509	6.08333	6.35551
PRKG1	4.86583	4.99719	6.74853	6.83382	4.86583	5.7339	5.83119	5.98661	7.60972	7.56882	7.56882	4.55618	4.60725	4.5089	4.41646	4.5089	4.47692
HSPA4L	5.32969	5.21774	7.20317	6.92016	7.07989	6.44062	6.11189	6.39509	5.6638	6.08333	5.9742	5.6638	5.63548	5.72056	5.69468	5.57886	5.7339
RDH10	7.76339	7.55404	6.213	6.11189	7.56882	6.35551	6.37012	6.42272	6.44062	6.4717	6.4717	6.57849	6.79946	6.69129	6.95275	6.71424	6.79946
SGCE	4.47692	4.25177	8.35492	8.40731	4.90751	8.07889	8.23661	8.04856	8.5363	8.23661	8.43752	6.92016	6.7822	6.57849	6.7822	6.96345	7.16008
GUCY1B3	4.55618	4.60725	6.55098	6.57849	5.16546	5.6638	5.90238	5.67289	5.2949	5.45819	5.48643	5.62065	6.08333	5.96228	5.51414	5.92597	5.6638
FGF2	4.73128	4.84454	8.88914	8.65748	5.9121	9.10357	9.03128	9.18389	9.98708	9.40377	9.51513	4.18756	4.18756	4.18756	4.18756	4.18756	4.1328
CAV2	5.12811	5.18807	6.63189	6.56445	5.94591	5.52486	5.20134	5.48643	5.18807	4.90751	5.1334	5.75253	5.79508	5.69468	5.79508	5.9742	6.01385
OSTF1	5.20134	5.14764	6.79946	7.00146	7.91817	7.29704	7.01414	6.9823	6.64722	6.79946	6.7822	6.69129	5.69468	6.00216	5.65059	5.46414	6.00216
CCDC59	5.12811	5.26185	6.56445	6.50253	8.19305	7.66251	7.66251	7.69779	6.92016	6.93774	6.76435	4.80542	4.5089	4.60725	4.47692	4.39824	4.62496
SLC6A12	6.12594	6.15414	5.16546	5.39154	6.19416	5.76535	5.6638	5.94591	5.49469	5.40264	5.40264	5.45819	5.52486	5.17828	5.41603	5.32969	5.17828
TRPV6	7.55404	7.76339	5.41603	5.43001	6.40372	4.82528	4.64876	4.37865	4.68074	4.66335	4.7105	7.06684	7.3596	7.06684	7.13699	7.01414	6.93774
ANGPTL1	4.07866	4.10134	5.28075	5.45819	4.41646	4.32983	4.1328	4.46066	4.64876	4.46066	4.64876	5.21774	5.21774	5.1334	5.14764	5.16546	5.03148
XIRP1	6.213	6.51961	5.30654	5.51414	5.46414	5.34362	5.78059	5.65059	5.37946	5.30654	5.34362	6.12594	6.2847	6.4717	6.19416	6.38449	6.08333
APOA1	9.8341	9.8341	5.59382	5.75253	6.71424	6.306	6.35551	6.48755	5.76535	5.96228	5.90238	6.11189	5.9121	6.01385	6.01385	6.12594	5.81584
TBX20	6.06109	6.2847	5.2949	5.34362	6.37012	5.69468	5.51414	5.3695	5.55237	5.34362	5.47725	5.71145	5.68476	5.52486	5.62065	5.60776	5.62065
PDK4	8.5363	8.43752	4.10134	4.05598	6.55098	4.66335	4.69794	4.7438	4.80542	4.62496	4.7607	4.73128	4.56887	4.47692	4.7607	4.41646	4.46066
STK17B	5.68476	5.65059	7.60972	7.51066	4.60725	6.92016	6.64722	6.63189	7.02733	6.88542	7.20317	6.71424	6.55098	6.51961	6.45325	6.0973	6.92016
TFAP2A	7.18414	7.07989	5.68476	5.58634	8.47834	5.08639	5.1007	5.20134	4.92755	4.84454	4.90751	6.23302	6.53518	6.66684	6.53518	6.33954	6.32116
CXCL14	5.92597	6.02876	8.07889	8.43752	6.84538	5.83119	5.75253	5.60776	6.25	6.306	6.15414	5.18807	5.16546	5.18807	5.12282	5.23372	5.40264
HPD	7.96405	8.29233	4.78421	4.90751	5.98661	4.96973	4.92755	5.12282	4.98848	4.87855	4.82528	6.63189	6.76435	6.84538	6.61447	6.86875	5.98661
PKP2	5.65059	5.63548	5.20134	4.62496	6.92016	8.00271	8.15614	8.11665	7.69779	7.73701	7.60972	7.3596	7.00146	6.9823	6.88542	6.93774	7.25962
NPY1R	4.5089	4.53045	6.0426	6.15414	4.28321	5.23372	5.2949	5.26185	6.11189	5.98661	5.84728	5.14764	5.35431	5.16546	5.08639	5.14764	5.08639
FMO1	7.00146	7.18414	4.46066	4.32983	4.34405	4.34405	4.28321	4.49171	4.37865	4.36511	4.28321	7.6421	7.73701	7.96405	7.5327	7.48336	7.31766
PCSK6	9.03128	9.10357	7.25962	7.20317	5.44319	5.51414	5.55237	5.45819	5.51414	5.57886	5.52486	7.69779	7.66251	7.31766	7.66251	7.66251	7.56882
TM6SF1	4.69794	4.87855	6.02876	5.9742	5.55237	4.87855	4.77424	4.64876	5.14764	5.14764	5.18807	6.0426	5.94591	5.65059	5.96228	6.06109	6.17018
UCHL1	4.98848	5.12282	8.65748	8.5363	5.30654	9.8341	9.8341	9.8341	10.6404	10.6404	10.6404	9.03128	8.75247	8.82817	8.58775	8.35492	8.32396
SPP1	10.1522	10.2579	7.02733	7.07989	6.01385	7.5327	7.60972	7.56882	7.39602	7.76339	7.73701	10.4104	10.4104	10.4104	11.2703	11.2703	11.2703
EDN1	6.71424	6.57849	5.75253	5.7339	5.68476	5.17828	5.40264	5.16546	5.04336	5.21774	5.12282	6.48755	6.57849	6.48755	6.33954	6.83382	6.40372
FOXA1	6.93774	7.06684	5.62065	5.47725	5.92597	5.24911	5.47725	5.30654	5.43001	5.43001	5.59382	4.68074	5.03148	5.1007	4.62496	4.84454	4.64876
FKBP3	5.98661	6.00216	8.04856	7.91817	8.04856	9.28902	9.28902	9.51513	8.82817	8.96996	8.88914	9.8341	9.51513	9.67245	9.40377	9.67245	9.67245
MPZL2	5.8683	5.92597	4.86583	4.7438	8.75247	5.8683	5.72056	5.40264	6.55098	6.44062	6.53518	5.69468	5.44319	5.71145	6.08333	5.7339	6.5994
TPM2	5.55237	5.76535	7.86716	8.35492	5.21774	8.29233	8.47834	8.43752	7.82093	7.96405	7.78569	7.16008	7.13699	6.93774	7.91817	7.91817	8.11665
NQO1	5.62065	5.67289	7.34219	7.09722	4.7607	7.31766	7.27896	7.34219	7.16008	7.01414	6.93774	6.39509	5.96228	6.40372	5.89444	5.8683	6.39509
CPXM2	4.84454	4.94066	6.25	6.17018	6.76435	5.46414	5.9121	5.7339	5.8683	5.89444	5.7339	5.05282	5.1334	5.20134	5.04336	4.98848	4.98848
BTG2	9.67245	9.67245	6.50253	6.5994	7.39602	5.84728	5.57886	5.8683	5.57886	5.48643	5.49469	8.19305	8.00271	8.07889	7.58837	8.04856	7.78569
PDE1C	4.82528	4.77424	6.40372	6.61447	6.02876	5.14764	4.94859	4.78421	4.73128	4.73128	4.69794	4.56887	4.59006	4.56887	4.55618	4.66335	4.43714
PLG	8.04856	8.26433	5.1334	5.18807	5.79508	4.94859	5.05282	4.96973	5.12282	5.17828	5.14764	6.02876	6.02876	5.98661	5.71145	6.00216	5.9742
OLR1	5.90238	6.01385	4.7438	4.60725	4.89285	4.36511	4.41646	4.31028	4.53045	4.47692	4.47692	4.02249	4.02249	4.02249	4.05598	4.1328	3.95923
EGR2	6.53518	6.55098	5.32969	5.26185	6.213	6.26867	6.4717	6.50253	5.71145	5.90238	6.01385	4.36511	4.31028	4.37865	4.39824	4.37865	4.32983
SSBP2	6.2847	6.25	8.26433	8.26433	6.11189	8.5363	8.5363	8.58775	8.29233	8.32396	8.26433	5.06754	5.12282	5.12282	5.01254	5.06754	5.28075
PKM	7.86716	7.91817	11.2703	11.2703	7.96405	12.1714	12.1714	12.1714	10.2579	10.2579	9.98708	12.1714	12.1714	12.1714	12.1714	12.1714	12.1714
PDGFRB	5.41603	5.49469	7.56882	8.04856	6.33954	5.48643	5.71145	5.96228	6.26867	6.19416	6.2847	4.98848	4.92755	5.08639	4.94859	5.08639	5.01254
LIPC	5.57886	5.57886	4.47692	4.39824	4.73128	4.46066	4.5089	4.18756	4.49171	4.39824	4.5089	6.01385	6.25	5.81584	6.23302	5.69468	5.68476
ABCC2	7.5327	7.48336	4.68074	4.49171	8.07889	5.40264	5.3695	5.08639	5.05282	5.01254	4.96973	4.53045	4.55618	4.7607	4.43714	4.55618	4.5089
CIDE-B	6.81718	6.9823	4.92755	5.08639	6.26867	5.92597	5.44319	6.26867	4.99719	5.2949	5.3695	7.60972	7.86716	7.86716	7.29704	7.51066	7.01414
CD70	4.94066	4.7105	6.51961	6.55098	7.86716	5.20134	5.89444	6.06109	4.89285	5.32969	5.32969	5.56699	5.92597	5.67289	5.37946	5.62065	5.49469
FLNC	6.0973	5.89444	8.58775	8.75247	8.58775	6.55098	6.90436	7.13699	6.0973	6.00216	5.94591	8.5363	8.40731	8.5363	8.47834	8.43752	8.5363
EPHX1	8.69843	8.69843	6.64722	6.84538	7.18414	7.09722	7.18414	7.27896	7.58837	7.55404	7.44156	6.61447	6.64722	6.79946	6.92016	6.79946	6.44062
GPR124	6.17018	6.11189	8.32396	8.32396	5.89444	5.43001	5.84728	5.72056	5.3695	5.3695	5.43001	5.41603	5.54011	5.6638	5.78059	5.76535	5.8683
HEY2	4.87855	4.80542	7.44156	7.6421	7.34219	7.18414	7.25962	7.39602	6.84538	6.9823	6.81718	4.05598	4.05598	4.05598	4.02249	4.02249	4.02249
HRG	8.40731	8.23661	3.95923	4.1328	4.53045	4.53045	4.46066	4.47692	4.47692	4.53045	4.53045	8.35492	8.43752	8.75247	8.35492	8.26433	7.76339
SVEP1	5.21774	5.08639	6.61447	6.44062	6.32116	4.5089	4.68074	4.7105	4.77424	4.82528	4.78421	7.34219	7.39602	7.58837	7.09722	7.27896	6.81718
MMP16	5.03148	4.86583	8.00271	7.69779	5.62065	7.76339	7.51066	7.44156	8.88914	9.18389	9.18389	5.48643	5.46414	5.40264	5.6638	5.41603	5.57886
HHEX	8.43752	8.32396	5.24911	5.62806	6.7822	6.15414	5.98661	6.64722	5.20134	5.24911	5.1007	7.00146	7.6421	7.20317	6.84538	6.48755	6.61447
BVES	4.56887	4.89285	6.13796	6.06109	5.06754	5.68476	5.49469	5.89444	5.98661	5.62065	5.83119	7.07989	7.55404	7.78569	7.04895	7.55404	7.06684
ATP2C2	6.42272	6.32116	5.40264	5.58634	6.61447	5.26185	5.23372	5.37946	5.40264	5.35431	5.44319	5.20134	5.14764	5.30654	4.98848	5.1007	4.90751
PRDM5	4.96973	4.78421	6.06109	6.08333	6.00216	7.20317	7.29704	7.29704	7.6421	7.48336	7.6421	8.40731	8.35492	8.32396	7.86716	8.15614	7.66251
TTC28	5.69468	5.69468	6.81718	6.96345	5.65059	6.02876	6.0973	6.17018	6.39509	6.48755	6.48755	5.98661	6.19416	6.13796	6.06109	6.02876	6.06109
NRP1	5.52486	5.78059	7.3596	7.48336	6.64722	5.41603	5.52486	5.75253	5.94591	5.68476	5.67289	4.84454	4.80542	4.96973	4.99719	4.86583	4.99719
PRLR	6.00216	6.0973	5.18807	4.98848	5.67289	4.80542	4.87855	4.86583	5.39154	5.04336	5.24911	5.24911	5.2949	5.41603	5.3695	5.43001	5.30654
POSTN	5.45819	5.44319	7.55404	7.58837	4.93893	4.94066	4.86583	5.04336	4.78421	5.16546	5.21774	5.12282	5.20134	5.23372	5.34362	5.37946	5.60776
CA2	6.83382	6.96345	5.51414	5.28075	7.01414	6.51961	6.69129	6.57849	6.213	6.213	6.12594	9.98708	9.98708	9.98708	10.1522	10.1522	10.6404
LRRK2	4.7438	4.66335	6.53518	6.32116	4.64876	4.41646	4.34405	4.34405	4.18756	4.18756	4.18756	6.95275	7.07989	7.00146	6.86875	7.00146	6.4717
STARD10	6.79946	6.86875	5.60776	5.90238	8.23661	6.76435	6.79946	6.4717	6.12594	5.88421	5.96228	8.82817	8.88914	9.03128	8.69843	8.88914	8.65748
PIK3AP1	6.32116	6.53518	5.3695	5.54011	6.08333	5.67289	5.59382	5.28075	5.7339	5.75253	5.56699	5.89444	6.32116	6.45325	6.02876	6.11189	5.88421
ITIH4	6.73292	6.83382	4.56887	4.7105	4.66335	5.45819	5.54011	5.55237	5.62065	5.79508	5.65059	6.45325	6.69129	6.64722	6.42272	6.57849	5.90238
MMP12	7.6421	7.5327	4.02249	4.18756	4.25177	4.1328	4.36511	4.60725	4.05598	4.25177	4.05598	4.25177	4.39824	4.39824	4.31028	4.31028	4.18756
COL6A3	5.79508	5.88421	9.18389	9.40377	6.15414	5.78059	5.62065	5.78059	5.81584	5.9121	5.8683	6.76435	6.56445	6.23302	7.23469	6.5994	7.55404
HKDC1	6.23302	6.17018	4.66335	5.01254	4.99719	5.39154	5.26185	4.98848	5.03148	5.26185	5.16546	7.96405	8.19305	8.26433	7.44156	7.60972	7.29704
FOLR2	5.14764	4.96973	6.38449	6.4717	5.26185	5.31523	5.14764	4.99719	4.87855	4.89285	5.08639	7.58837	8.11665	8.19305	7.39602	7.82093	7.00146
HAPLN1	5.30654	4.98848	7.16008	7.27896	4.84454	4.78421	4.89285	4.73128	5.31523	5.49469	5.28075	4.34405	4.25177	4.34405	4.32983	4.36511	4.28321
CNTLN	4.18756	4.18756	5.6638	5.24911	5.1334	6.63189	6.73292	6.56445	7.44156	7.18414	7.31766	6.83382	6.90436	6.90436	6.48755	7.02733	6.56445
LRRC1	6.40372	6.44062	5.37946	5.37946	7.82093	6.95275	7.09722	7.02733	6.83382	7.16008	7.09722	7.23469	7.27896	7.5327	7.16008	7.25962	7.27896
HSD17B2	8.11665	8.15614	5.01254	5.31523	5.9742	4.90751	5.30654	5.2949	5.23372	5.08639	5.05282	6.15414	6.13796	6.55098	6.213	6.19416	5.76535
STMN2	5.06754	5.04336	7.82093	8.07889	7.51066	6.06109	6.17018	6.40372	6.79946	6.7822	6.63189	10.2579	10.1522	10.2579	9.8341	9.98708	9.40377
DRAM1	4.7105	4.7607	5.96228	5.92597	7.13699	6.84538	6.61447	6.71424	6.61447	6.42272	6.50253	5.55237	5.88421	5.56699	5.26185	5.40264	5.3695
NOR-1	6.51961	6.06109	5.05282	4.7607	4.80542	5.30654	5.17828	5.1007	5.17828	5.05282	5.06754	8.00271	8.32396	8.23661	7.69779	8.11665	7.51066
CLDN8	7.29704	7.39602	4.90751	4.80542	10.6404	4.18756	4.25177	4.28321	4.31028	4.10134	4.31028	4.28321	4.43714	4.32983	4.34405	4.28321	4.36511
MYO5A	5.44319	5.45819	7.91817	7.76339	8.69843	6.90436	6.66684	6.81718	7.07989	7.13699	7.02733	5.60776	5.60776	5.68476	5.75253	5.83119	5.96228
COL3A1	5.89444	5.81584	8.40731	8.82817	5.75253	5.94591	6.19416	6.08333	5.92597	6.01385	6.06109	4.64876	4.69794	4.66335	5.23372	5.12282	6.11189
TRPC4	4.46066	4.49171	5.9121	5.76535	5.81584	7.39602	7.06684	7.48336	8.43752	8.29233	8.35492	5.63548	5.81584	5.79508	5.46414	5.78059	5.55237
A2M	11.2703	10.6404	5.56699	5.46414	6.45325	5.04336	5.08639	5.14764	5.06754	5.06754	4.92755	6.55098	6.51961	6.37012	6.37012	6.42272	5.83119
THBS1	7.07989	7.00146	12.1714	12.1714	5.39154	7.34219	7.02733	7.18414	8.04856	8.04856	8.04856	5.28075	5.34362	5.24911	9.51513	7.76339	9.03128
DAB1	5.6638	5.54011	4.32983	4.5089	5.12282	5.3695	5.18807	5.06754	5.46414	5.54011	5.30654	6.40372	6.33954	6.44062	6.55098	6.35551	6.306
ANGPTL4	9.40377	9.51513	5.49469	5.6638	5.54011	5.89444	5.7339	6.02876	5.68476	5.55237	5.51414	7.51066	7.31766	7.39602	7.20317	7.23469	7.09722
MAN1A1	5.1007	5.3695	7.5327	7.34219	5.60776	5.9742	5.8683	5.84728	6.23302	6.40372	6.35551	4.82528	5.04336	4.87855	5.20134	5.01254	5.1334
ITGA4	4.43714	4.28321	5.92597	6.01385	4.7105	6.0973	5.96228	5.71145	5.96228	6.02876	6.17018	5.31523	5.39154	5.2949	5.21774	5.35431	5.18807
AMBP	9.10357	9.28902	4.37865	4.31028	4.93893	6.42272	6.63189	6.66684	6.0426	5.78059	6.0973	4.96973	4.82528	4.80542	4.80542	4.90751	4.84454
RASGRP1	6.63189	6.56445	4.34405	4.41646	6.81718	5.1007	4.94066	5.05282	5.24911	5.1334	5.26185	5.40264	5.41603	5.43001	5.39154	5.54011	5.26185
ADAM23	4.7607	4.82528	5.90238	5.94591	4.96973	7.04895	7.07989	6.88542	7.31766	7.44156	7.34219	7.55404	7.51066	7.3596	7.60972	7.5327	6.53518
COL5A2	5.51414	5.60776	8.23661	8.23661	5.69468	6.69129	6.93774	7.01414	6.96345	6.81718	6.86875	5.81584	6.00216	6.12594	6.69129	6.01385	6.83382
RASA1	6.76435	6.50253	9.10357	8.96996	6.90436	7.60972	7.48336	7.55404	7.78569	7.91817	7.76339	6.56445	6.15414	6.11189	6.4717	6.13796	7.02733
IFI44	4.62496	4.64876	5.94591	5.71145	5.01254	4.25177	4.32983	4.05598	3.95923	3.95923	3.95923	4.87855	4.7438	4.7438	4.90751	4.68074	4.73128
RGS16	7.69779	7.73701	5.46414	5.60776	6.79946	6.66684	6.44062	6.55098	6.33954	6.38449	6.42272	5.78059	5.90238	6.26867	6.0973	6.26867	5.9121
HTR1B	4.90751	4.94859	6.88542	6.74853	6.06109	6.83382	6.88542	6.79946	6.13796	6.2847	6.0426	8.96996	9.10357	9.10357	8.82817	9.10357	8.43752
CA3	5.3695	5.6638	4.7105	4.89285	4.7438	6.32116	6.01385	6.25	5.75253	5.6638	5.6638	5.7339	5.7339	5.76535	5.56699	5.47725	5.84728
KHDRBS3	4.36511	4.32983	6.01385	5.89444	6.83382	7.51066	7.76339	7.73701	7.18414	7.00146	7.16008	7.09722	6.74853	6.88542	6.76435	6.61447	7.13699
EGR1	8.29233	8.35492	6.5994	6.64722	7.29704	7.73701	7.78569	7.78569	6.53518	6.55098	6.57849	8.69843	8.82817	8.65748	8.43752	8.69843	7.69779
PLA1A	6.55098	6.5994	5.47725	5.20134	4.78421	4.84454	4.98848	4.90751	4.90751	4.86583	4.99719	6.19416	6.12594	6.7822	5.68476	5.9121	5.37946
RGC32	4.34405	4.02249	5.65059	5.79508	4.10134	5.21774	5.21774	5.21774	5.01254	4.99719	5.04336	5.2949	5.47725	5.39154	5.63548	5.49469	5.79508
RBP4	12.1714	11.2703	6.37012	6.45325	5.72056	5.1334	4.96973	5.01254	4.84454	4.78421	4.89285	5.46414	5.57886	5.62065	5.43001	5.31523	5.34362
ST3GAL1	7.13699	7.34219	5.88421	6.0973	5.40264	5.32969	5.24911	5.62065	5.44319	5.47725	5.46414	5.32969	5.28075	5.35431	5.32969	5.24911	5.35431
SPATA6	5.26185	5.1007	6.39509	6.37012	6.0973	6.86875	6.81718	6.69129	6.81718	7.25962	7.04895	5.79508	5.72056	5.78059	5.60776	5.72056	5.48643
CTSK	5.9121	5.83119	9.40377	9.18389	7.23469	6.25	6.00216	6.2847	5.84728	6.15414	6.13796	6.86875	6.81718	6.83382	6.83382	7.06684	6.7822
ERMP1	8.15614	7.78569	6.4717	6.40372	7.44156	8.19305	7.82093	7.96405	8.65748	8.69843	8.5363	8.11665	7.96405	7.69779	7.96405	7.44156	8.69843
PC	8.00271	8.11665	6.19416	6.2847	8.35492	5.90238	6.26867	6.11189	6.42272	6.50253	6.40372	7.82093	7.78569	8.00271	7.27896	7.58837	7.04895
MICAL1	5.78059	5.8683	7.39602	7.44156	6.306	6.56445	6.51961	6.35551	6.5994	6.63189	6.44062	6.26867	5.78059	5.94591	5.57886	5.68476	5.69468
LGALS3	7.16008	7.23469	10.2579	10.1522	9.40377	6.12594	6.56445	6.38449	5.78059	5.9742	5.89444	8.58775	8.29233	8.29233	7.55404	6.9823	7.3596
CASP1	4.94859	4.90751	7.69779	7.55404	4.62496	4.39824	4.31028	4.36511	4.10134	4.02249	4.25177	4.60725	4.62496	4.55618	4.5089	4.60725	4.55618
GALNT3	7.3596	7.25962	4.82528	4.56887	7.55404	6.9823	6.7822	6.76435	8.40731	8.65748	8.69843	4.7607	4.68074	4.84454	4.7438	4.7607	5.24911
RHOB	8.26433	8.40731	6.48755	6.73292	8.11665	7.00146	7.34219	6.83382	6.76435	6.64722	6.79946	7.04895	6.71424	6.39509	7.3596	7.04895	7.73701
PTGFR	5.48643	5.40264	7.09722	6.86875	4.55618	4.49171	4.82528	4.66335	4.60725	4.41646	4.55618	4.62496	4.7105	4.7105	4.53045	4.56887	4.56887
CD109	5.59382	5.51414	8.29233	8.00271	5.17828	5.63548	5.88421	5.54011	6.56445	6.95275	6.95275	5.1334	5.08639	5.05282	5.92597	5.21774	5.47725
FHL1C	5.84728	5.84728	7.31766	7.31766	6.50253	7.6421	7.58837	7.76339	6.73292	6.5994	6.69129	5.08639	5.01254	5.31523	5.06754	4.94066	4.87855
SLC27A2	7.06684	6.76435	4.1328	3.95923	4.36511	7.23469	7.04895	7.16008	6.95275	7.09722	7.06684	8.47834	8.26433	8.35492	9.10357	8.58775	9.51513
ARHGAP31	5.63548	5.75253	7.04895	7.3596	5.78059	4.98848	4.84454	4.92755	4.94859	5.03148	4.98848	6.32116	6.306	6.35551	6.51961	6.51961	6.12594
PCOLCE2	5.56699	5.46414	7.78569	7.73701	5.7339	6.79946	7.13699	6.96345	6.7822	6.73292	6.88542	6.4717	5.9742	5.88421	7.34219	6.213	6.74853
COL14A1	4.66335	4.7438	8.19305	7.78569	5.20134	7.02733	6.92016	6.73292	7.73701	7.66251	7.69779	5.76535	5.98661	5.89444	6.0426	5.89444	5.56699
KCNE4	4.89285	4.92755	7.66251	8.11665	5.24911	5.65059	5.56699	5.63548	5.54011	5.52486	5.57886	7.25962	6.88542	7.01414	6.9823	7.29704	6.88542
RASAL2	5.71145	5.7339	7.27896	7.29704	6.23302	7.27896	7.23469	6.95275	7.27896	7.34219	7.23469	6.9823	6.96345	7.27896	7.18414	6.95275	6.66684
APP	7.78569	7.6421	10.4104	10.4104	6.56445	10.6404	10.6404	10.6404	11.2703	11.2703	11.2703	5.65059	5.59382	5.49469	7.07989	6.56445	7.60972
HPX	7.66251	7.66251	5.48643	5.65059	6.4717	5.81584	5.76535	5.56699	5.48643	5.18807	5.31523	5.90238	6.17018	6.17018	5.90238	5.96228	5.43001
ADAM19	6.0426	5.94591	7.48336	7.60972	7.60972	6.45325	6.71424	6.74853	6.57849	6.76435	6.64722	8.04856	8.04856	8.15614	8.26433	8.00271	8.04856
ZFP42	6.88542	6.64722	4.18756	4.47692	10.1522	10.2579	10.1522	10.1522	10.1522	10.1522	10.2579	11.2703	11.2703	10.6404	10.4104	10.4104	8.82817
APOM	6.69129	6.7822	4.80542	4.94859	5.48643	6.40372	6.33954	6.33954	5.79508	5.44319	5.37946	6.64722	6.63189	6.61447	6.40372	6.4717	6.38449
FGFR4	6.45325	6.33954	5.26185	5.55237	6.9823	7.01414	7.00146	7.09722	7.56882	7.51066	7.48336	6.96345	7.18414	7.18414	6.74853	7.16008	6.57849
HEBP2	5.17828	5.34362	6.71424	6.9823	6.53518	8.58775	8.58775	8.5363	8.19305	8.35492	8.29233	6.73292	6.86875	6.86875	6.71424	6.84538	6.86875
FKBP10	5.96228	6.08333	8.82817	8.88914	6.13195	8.15614	8.32396	8.32396	8.07889	8.07889	8.11665	7.31766	6.93774	7.23469	7.76339	7.34219	7.82093
ARHGAP21	6.61447	6.66684	8.96996	9.03128	8.15614	6.88542	6.74853	6.86875	7.29704	7.39602	7.29704	5.57886	5.18807	5.26185	5.81584	5.39154	6.71424
CDH13	5.37946	5.28075	7.00146	6.94524	5.18807	5.60776	5.37946	5.49469	5.9742	6.06109	6.02876	5.16546	5.1007	5.06754	5.16546	5.17828	5.05282
F2	7.60972	7.56882	4.73128	4.77424	5.59382	5.57886	5.69468	5.6638	5.1334	5.1007	4.86583	6.38449	6.73292	6.56445	6.56445	6.53518	6.0426
IFNGR1	4.32983	4.39824	7.13699	6.90436	5.04336	7.07989	6.9823	7.20317	7.48336	7.5327	7.51066	7.20317	6.95275	7.04895	7.06684	7.07989	6.9823
ADCY2	4.41646	4.47692	5.12282	5.06754	4.68074	8.88914	8.75247	8.96996	8.75247	8.82817	8.82817	8.07889	7.91817	7.66251	7.48336	7.6421	7.20317
PDE3A	4.39824	4.5089	6.96345	6.71424	5.31523	6.39509	6.39509	6.0973	6.08333	6.0426	6.26867	5.17828	5.24911	5.34362	5.18807	5.20134	5.06754
SLC1A1	6.96345	6.90436	5.06754	5.1334	5.84728	6.11189	5.94591	5.9742	7.5327	7.69779	7.82093	5.67289	5.51414	5.51414	5.48643	5.56699	5.41603
PLA2G12B	6.5994	6.61447	4.28321	4.69794	4.37865	6.01385	6.0426	5.83119	5.72056	5.92597	5.76535	6.306	6.45325	6.50253	5.98661	6.17018	5.78059
VIL1	6.4717	6.63189	4.87855	4.84454	5.88421	6.13796	6.13796	5.90238	6.01385	6.0973	6.00216	5.47725	5.32969	5.32969	5.24911	5.3695	5.14764
S100G	9.18389	9.18389	4.39824	4.37865	5.03148	3.95923	4.02249	4.02249	4.1328	4.1328	4.1328	4.41646	4.37865	4.28321	4.25177	4.32983	4.31028
NTRK3	5.23372	5.24911	6.2847	6.42272	7.48336	5.35431	5.48643	5.79508	5.41603	5.46414	5.45819	5.92597	6.01385	6.08333	5.83119	5.90238	5.54011
TMC4	6.25	6.13796	5.39154	5.41603	6.73292	6.64722	6.32116	6.44062	6.38449	6.33954	6.33954	7.02733	7.44156	7.56882	7.02733	6.90436	6.55098
CAR	4.80542	4.68074	4.94859	4.94066	5.23372	4.55618	4.56887	4.43714	4.55618	4.60725	4.7438	6.5994	6.40372	6.42272	6.15414	6.63189	6.13796
SLC4A4	5.47725	5.41603	6.92016	6.69129	5.1007	5.2949	5.01254	5.31523	5.52486	5.31523	5.54011	6.35551	6.61447	6.38449	6.306	6.306	6.213
PEMT	8.47834	8.88914	6.26867	6.48755	6.44062	7.69779	7.73701	7.3596	8.35492	8.15614	8.15614	7.01414	7.25962	7.44156	6.93774	7.18414	6.76435
AKR7A2	7.48336	7.51066	6.11189	6.25	7.09722	7.58837	7.20317	7.51066	7.13699	7.20317	7.07989	9.67245	9.8341	9.8341	9.28902	9.8341	8.88914
SOX5	4.99719	5.06754	5.8683	6.0426	5.35431	5.49469	5.39154	5.35431	5.28075	5.41603	5.2949	6.06109	6.213	6.19416	6.12594	6.23302	5.75253
MYO5B	6.08333	6.26867	4.96973	4.78421	7.5327	6.08333	6.02876	5.81584	5.89444	5.76535	5.81584	4.94859	4.86583	4.92755	4.87855	4.92755	4.77424
SALL4	6.56445	6.88542	5.63548	5.67289	8.26433	8.65748	8.69843	8.65748	8.96996	8.75247	8.75247	10.1522	10.2579	10.1522	10.2579	10.2579	10.1522
RHOJ	5.67289	5.56699	7.58837	7.66251	5.6638	5.01254	4.80542	4.94066	4.86583	4.68074	4.87855	5.37946	5.6638	5.44319	5.49469	5.48643	5.63548
TXNIP	8.32396	8.07889	4.94066	5.05282	8.00271	9.51513	9.40377	9.28902	8.00271	8.11665	8.00271	9.28902	8.96996	8.88914	8.15614	9.03128	8.07889
ITGA8	4.78421	4.69794	9.51513	9.28902	4.77424	4.59006	4.55618	4.53045	4.43714	4.56887	4.49171	4.47692	4.46066	4.53045	4.49171	4.43714	4.49171
AHI1	5.08639	5.30654	6.76435	6.39509	7.04895	6.19416	5.79508	6.23302	6.66684	6.86875	6.83382	5.72056	5.76535	5.7339	5.35431	5.65059	5.44319
HMGCS2	5.81584	5.9121	4.98848	4.92755	5.47725	4.7438	5.12282	4.7607	5.30654	4.96973	4.94066	5.35431	5.49469	5.47725	5.2949	5.2949	5.16546
NFKBIA	7.27896	7.31766	5.89444	6.12594	6.35551	7.55404	7.56882	7.58837	6.93774	6.96345	7.25962	9.10357	9.18389	9.18389	8.32396	9.18389	8.40731
SFRP5	7.23469	7.44156	5.84728	5.8683	6.86875	7.16008	7.16008	7.00146	6.51961	6.17018	6.51961	8.26433	8.23661	8.04856	7.82093	8.23661	7.91817
F11R	8.58775	8.65748	6.90436	7.02733	9.18389	9.40377	9.51513	9.40377	9.67245	9.51513	9.67245	8.15614	8.07889	7.91817	8.40731	8.07889	8.35492
APOA2	10.4104	10.4104	5.52486	5.30654	8.43752	5.44319	5.60776	5.43001	5.45819	5.37946	5.20134	6.84538	6.9823	7.16008	6.38449	6.66684	7.07989
KRT8	10.6404	12.1714	6.69129	7.04895	12.1714	10.1522	10.2579	10.2579	9.28902	9.03128	9.03128	7.29704	7.58837	7.48336	8.75247	8.5363	9.18389
TC2N	5.83119	5.62065	4.43714	4.34405	7.00146	8.47834	8.11665	8.29233	8.58775	8.47834	8.58775	4.10134	4.10134	4.10134	4.10134	4.05598	4.10134
PIP4K2A	5.34362	5.31523	6.93774	6.94524	8.40731	8.26433	8.00271	7.86716	7.66251	7.60972	7.58837	5.34362	5.23372	5.28075	4.92755	5.18807	5.1007
KRT18	8.96996	9.03128	5.57886	5.62806	11.2703	9.67245	9.67245	9.67245	10.4104	10.4104	10.4104	7.91817	7.48336	7.73701	8.65748	8.75247	9.8341
ENPP2	5.76535	5.72056	4.60725	4.46066	4.18756	6.38449	6.38449	5.88421	6.71424	6.66684	6.71424	6.33954	6.39509	6.71424	6.66684	6.64722	7.6421
GPAT	7.04895	6.95275	5.83119	5.78059	8.29233	7.25962	7.55404	7.23469	7.25962	7.31766	7.55404	6.90436	7.04895	7.09722	6.64722	6.81718	6.50253
NUP210	6.26867	6.42272	4.99719	4.99719	7.76339	7.13699	7.44156	7.04895	8.32396	8.5363	8.32396	7.78569	7.5327	7.55404	7.78569	7.96405	7.96405
SLC15A1	6.11189	6.213	4.62496	4.36511	7.69779	5.05282	5.34362	5.32969	5.88421	5.60776	5.72056	4.7438	4.89285	4.89285	4.89285	4.99719	4.69794
CD302	7.58837	7.58837	5.04336	4.59006	4.87855	4.89285	5.06754	4.82528	5.26185	5.39154	5.55237	4.90751	4.78421	5.01254	5.1334	4.78421	5.23372
PTK7	6.39509	6.35551	8.43752	8.58775	7.66251	7.86716	7.96405	8.00271	8.23661	8.19305	8.19305	7.86716	7.82093	7.76339	8.29233	8.19305	8.23661
CNN1	5.75253	5.79508	8.11665	8.19305	6.69129	6.93774	6.76435	7.06684	6.32116	6.35551	6.19416	6.53518	6.4717	6.5994	6.90436	6.74853	7.18414
CRABP2	5.04336	5.16546	9.03128	9.10357	9.03128	8.32396	8.29233	8.40731	7.3596	6.90436	6.92016	6.213	5.67289	5.9742	5.8683	5.81584	6.23302
TLR3	4.49171	4.62496	6.9823	6.81718	5.49469	5.06754	4.7105	4.94859	5.21774	5.12282	5.17828	4.69794	4.66335	4.73128	4.7105	4.62496	4.7438
CDO1	10.2579	10.1522	5.98661	5.98661	6.66684	7.44156	7.3596	7.25962	6.74853	6.71424	7.01414	6.37012	6.38449	6.2847	6.25	6.39509	6.02876
SLC9A3R1	7.73701	7.86716	6.00216	6.00216	9.98708	8.04856	8.35492	8.26433	7.91817	7.82093	7.96405	8.88914	9.03128	8.96996	8.88914	8.40731	8.75247
MMD	7.91817	7.69779	5.76535	5.68476	6.17018	7.56882	7.69779	7.5327	6.86875	6.84538	6.74853	5.8683	5.71145	5.75253	5.9742	5.79508	6.33954
TBX18	5.05282	5.1334	6.32116	6.35551	5.52486	4.60725	4.59006	4.59006	4.34405	4.37865	4.34405	4.31028	4.32983	4.36511	4.46066	4.34405	4.41646
RBP1	7.56882	7.60972	5.67289	5.52486	6.42272	8.11665	8.43752	8.15614	7.34219	7.23469	7.3596	5.88421	5.3695	5.3695	5.9121	5.52486	6.95275
EEA1	6.306	6.23302	8.5363	8.29233	10.4104	6.2847	6.23302	5.59382	7.09722	7.07989	6.90436	4.7105	4.77424	4.64876	4.86583	4.7438	4.89285
MYLK	5.31523	5.05282	7.18414	7.23469	5.3695	5.9121	6.06109	6.213	6.35551	6.45325	6.45325	5.59382	5.56699	5.55237	5.30654	5.28075	5.2949
ABAT	6.64722	6.48755	5.1007	5.03148	6.74853	5.72056	5.45819	5.51414	6.40372	6.25	6.306	4.43714	4.36511	4.25177	4.28321	4.25177	4.25177
COX6C	8.65748	8.58775	7.01414	6.76435	9.67245	10.4104	10.4104	10.4104	9.40377	9.8341	9.40377	10.6404	10.6404	11.2703	10.6404	10.6404	10.4104
LUM	4.02249	4.1328	10.1522	9.98708	4.49171	4.02249	3.95923	4.10134	4.39824	4.5089	4.68074	4.46066	4.28321	4.43714	4.36511	4.46066	4.37865
OSR2	6.19416	6.19416	5.23372	5.32969	4.1328	5.37946	5.35431	5.57886	5.16546	5.28075	5.03148	5.04336	4.84454	4.94066	5.03148	4.96973	4.94066
HNF4A	7.51066	7.96405	5.71145	5.40264	6.88542	6.33954	6.50253	6.32116	6.02876	5.83119	5.98661	6.81718	6.92016	6.76435	6.5994	6.92016	6.48755
TBX15	5.43001	5.20134	7.07989	7.18414	5.76535	4.92755	4.90751	5.18807	5.34362	5.20134	5.35431	5.39154	5.31523	5.46414	5.44319	5.34362	5.31523
C5	5.94591	5.98661	4.31028	4.43714	4.5089	4.68074	4.62496	4.55618	4.7438	4.64876	4.60725	5.30654	5.75253	5.60776	5.28075	5.45819	5.21774
MAL2	7.39602	7.3596	5.55237	5.3695	6.2847	9.98708	9.98708	9.98708	9.8341	9.67245	9.8341	3.95923	3.95923	3.95923	3.95923	3.95923	4.39824
VNN1	6.74853	6.45325	4.25177	4.53045	6.93774	4.7607	4.78421	5.17828	4.66335	4.55618	4.62496	4.99719	4.94066	4.86583	4.66335	4.73128	4.86583
MBOAT1	5.18807	5.17828	6.66684	6.51961	7.06684	7.48336	7.6421	7.60972	7.76339	7.86716	7.86716	4.94066	4.99719	4.77424	5.1007	5.04336	5.32969
CAB39L	4.28321	4.31028	5.44319	5.35431	4.93893	5.18807	5.16546	4.80542	5.32969	5.56699	5.39154	6.88542	7.09722	6.92016	6.63189	6.69129	6.64722
SCML2	4.07866	4.05598	5.54011	5.21774	5.43001	7.82093	7.86716	7.82093	7.20317	7.3596	7.13699	5.23372	5.26185	5.21774	4.94066	5.03148	5.04336
ZFHX4	5.46414	5.2949	6.84538	6.79946	5.34362	4.64876	4.99719	4.87855	4.94066	4.94066	4.84454	4.5089	4.64876	4.59006	4.59006	4.7105	4.53045
CDA	7.82093	8.00271	4.77424	4.73128	10.2579	5.88421	5.92597	5.47725	5.69468	5.63548	5.78059	6.13796	6.50253	6.74853	5.76535	5.98661	5.59382
HBEGF	6.57849	6.40372	5.69468	5.56699	7.31766	5.56699	5.68476	5.39154	6.00216	5.71145	6.23302	7.5327	7.60972	7.51066	7.73701	7.39602	8.00271
CPN1	6.95275	7.04895	4.64876	4.87855	5.41603	4.62496	4.7438	4.68074	4.7105	4.77424	4.80542	5.03148	5.06754	5.03148	4.77424	5.1334	4.92755
WNT2B	5.60776	5.47725	7.06684	7.06684	6.13195	5.54011	5.63548	5.9121	5.63548	5.7339	5.62065	6.42272	6.48755	6.25	6.13796	6.40372	5.89444
SLC22A7	6.35551	6.38449	5.45819	5.49469	5.96228	5.03148	5.31523	5.34362	4.96973	4.98848	5.01254	7.66251	7.69779	7.82093	7.56882	7.56882	7.39602
MAT1A	7.02733	7.16008	5.17828	5.2949	5.63548	5.98661	6.25	6.00216	6.17018	5.65059	5.63548	4.77424	4.7607	4.82528	4.78421	4.87855	4.7105
MBNL3	8.19305	7.82093	6.23302	6.19416	5.83119	5.75253	5.46414	5.92597	6.06109	6.39509	6.11189	5.49469	5.30654	5.63548	5.55237	5.55237	5.71145
ARL6IP5	6.44062	6.39509	8.69843	8.69843	7.6421	8.96996	8.82817	8.69843	9.51513	9.98708	10.1522	8.65748	8.58775	8.40731	8.96996	8.65748	8.96996
FRMD4B	7.09722	7.13699	4.69794	4.68074	6.95275	5.62065	5.43001	5.68476	5.83119	5.94591	5.92597	5.3695	5.43001	5.59382	5.54011	5.63548	5.65059
DOCK8	6.37012	6.4717	4.84454	4.82528	5.32969	5.16546	5.1334	5.1334	5.1007	5.23372	5.23372	6.74853	7.01414	7.34219	6.57849	6.55098	6.2847
ENTPD1	4.59006	4.73128	6.86875	6.7822	4.31028	5.47725	5.32969	5.46414	6.4717	6.37012	6.61447	5.51414	5.65059	5.37946	5.59382	5.44319	5.39154
ROR2	5.54011	5.55237	7.76339	7.82093	6.38449	6.23302	6.213	5.76535	5.90238	6.13796	5.88421	6.00216	6.0426	6.15414	5.7339	5.84728	6.73292
IRF6	6.86875	7.02733	5.43001	5.84728	7.73701	6.81718	6.86875	6.90436	6.19416	6.11189	6.38449	5.68476	5.37946	5.14764	5.40264	5.26185	5.52486
ARNT2	5.24911	5.32969	6.83382	7.01414	4.69794	6.7822	6.83382	6.51961	6.2847	6.12594	6.32116	5.54011	5.62065	5.45819	5.45819	5.75253	5.67289
LY96	3.95923	3.95923	5.78059	5.14764	4.02249	4.31028	4.10134	4.41646	4.25177	4.32983	4.02249	4.49171	4.49171	4.49171	4.56887	4.53045	4.60725
GPC3	8.82817	8.82817	4.41646	5.04336	5.57886	9.03128	8.96996	9.03128	9.10357	8.88914	8.96996	7.76339	7.02733	6.96345	8.00271	8.29233	8.47834
FABP1	8.23661	8.19305	4.05598	4.02249	4.43714	4.7105	4.60725	4.89285	4.46066	4.59006	4.43714	4.92755	4.90751	4.78421	4.73128	4.94859	4.80542
OTC	7.44156	7.29704	4.55618	4.55618	5.05282	4.47692	4.47692	4.56887	4.41646	4.49171	4.41646	4.37865	4.34405	4.41646	4.37865	4.47692	4.34405
KIF3A	5.39154	5.35431	6.73292	6.66684	7.02733	6.96345	6.95275	6.93774	6.9823	7.02733	6.9823	6.50253	6.42272	6.33954	6.44062	6.44062	6.15414
MTSS1	6.90436	6.79946	7.23469	7.25962	6.48755	5.55237	5.9742	5.52486	5.67289	5.67289	5.69468	8.29233	8.15614	8.11665	7.6421	7.73701	7.5327
SLPI	8.75247	8.47834	5.03148	5.16546	6.5994	5.59382	5.65059	5.69468	5.35431	5.51414	5.41603	7.73701	7.76339	7.6421	7.31766	7.69779	7.58837
CDH11	5.9742	5.96228	9.8341	9.8341	5.2949	6.17018	6.08333	6.15414	6.90436	6.56445	6.73292	4.32983	4.41646	4.31028	5.31523	4.49171	6.37012
CP	5.49469	5.52486	4.59006	4.25177	4.59006	4.56887	4.43714	4.32983	4.82528	4.7105	4.59006	5.01254	5.05282	4.98848	5.05282	5.05282	4.96973
MMP7	5.88421	6.12594	4.5089	4.86583	5.37946	4.69794	4.53045	4.5089	4.32983	4.43714	4.39824	8.23661	8.69843	8.58775	8.23661	8.47834	8.15614
MOSPD1	9.28902	8.96996	6.12594	5.96228	8.5363	7.78569	7.5327	7.66251	6.37012	6.32116	6.08333	6.17018	6.37012	5.90238	6.17018	6.2847	6.26867
CCL11	9.51513	9.40377	5.14764	5.1007	5.08639	5.12282	5.04336	5.03148	5.08639	4.94859	4.94859	4.78421	4.87855	4.94859	4.82528	4.80542	4.82528
PDK1	5.7339	5.59382	7.51066	7.39602	6.96345	9.18389	9.18389	9.10357	8.15614	8.26433	8.40731	9.40377	9.28902	9.28902	9.03128	9.28902	9.10357
CLDN4	9.98708	9.98708	5.7339	5.83119	9.8341	6.0426	6.5994	6.5994	7.01414	6.74853	7.00146	9.18389	9.40377	9.40377	9.67245	9.51513	9.28902
ZC3H12C	4.77424	5.03148	6.17018	6.213	4.39824	6.48755	6.42272	7.07989	6.48755	6.51961	6.56445	4.66335	4.96973	4.69794	4.64876	4.77424	4.94859
EGR-3	6.38449	6.73292	5.34362	5.48643	6.25	6.50253	6.45325	6.0426	5.59382	5.72056	5.75253	8.43752	8.47834	8.43752	8.11665	8.32396	7.86716
DPP4	4.1328	4.36511	6.33954	6.23302	8.82817	5.71145	5.41603	5.44319	6.50253	6.53518	6.55098	5.1007	4.98848	5.04336	4.96973	4.89285	4.78421
PFKFB1	5.28075	5.43001	4.49171	4.28321	4.98848	4.43714	4.39824	4.69794	4.59006	4.92755	4.73128	7.56882	7.56882	7.25962	7.25962	7.3596	7.23469
CDC25B	5.2949	5.39154	6.7822	7.13699	7.20317	6.5994	6.84538	6.84538	6.88542	6.69129	6.37012	6.7822	6.66684	6.63189	6.50253	6.76435	6.51961
NEU1	8.35492	8.5363	6.35551	6.26867	8.65748	8.35492	8.07889	8.19305	8.69843	8.58775	8.65748	6.79946	6.84538	6.81718	6.73292	6.7822	6.69129
LEAP2	6.50253	6.37012	4.53045	4.66335	5.45819	6.00216	6.15414	6.13796	5.56699	5.8683	5.60776	4.89285	4.94859	4.90751	4.84454	4.82528	4.7607
SLC7A7	8.88914	8.75247	6.15414	6.13796	9.28902	5.28075	5.28075	5.23372	5.60776	5.84728	5.71145	9.51513	9.67245	9.51513	9.98708	9.40377	9.98708
FAP	4.31028	4.41646	7.29704	7.16008	4.05598	4.10134	4.05598	3.95923	4.02249	4.05598	4.37865	4.39824	4.53045	4.62496	4.60725	4.59006	4.59006
KCNK5	5.72056	5.68476	4.89285	5.12282	6.0426	7.06684	7.39602	7.6421	8.47834	8.40731	8.47834	7.48336	7.23469	7.07989	7.01414	7.13699	6.42272
ITIH2	7.25962	7.09722	5.08639	5.44319	7.16008	4.86583	4.66335	4.62496	4.62496	4.7607	4.66335	7.18414	7.06684	7.60972	7.00146	7.31766	6.63189
CPB2	7.34219	7.20317	4.36511	4.10134	5.56699	4.05598	4.18756	4.1328	4.36511	4.28321	4.32983	5.26185	5.17828	4.99719	5.17828	5.30654	5.12282
PHYHD1	6.84538	6.84538	5.81584	5.81584	8.88914	6.61447	6.53518	6.7822	6.69129	6.61447	6.5994	5.9121	6.0973	5.84728	6.11189	5.94591	5.51414
